# Supplementary material for: Identification of Potential Cytochrome P450 3A5 Inhibitors: An Extensive Virtual Screening through Molecular Docking, Negative Image-Based Screening, Machine Learning and Molecular Dynamics Simulation Studies
Source: Int J Mol Sci. 2022 Aug 19;23(16):9374. doi: 10.3390/ijms23169374 (PMC9409045; doi:10.3390/ijms23169374)
Supplement: Supplementary file 1 [file ijms-23-09374-s001.zip]

Archive with 1 entries (1 files):
- ijms-1864732-supplementary.pdf
